# Supplementary material for: The zinc cluster transcription factor Znc1 regulates Rta3-dependent miltefosine resistance in Candida albicans
Source: mSphere. 2024 Jun 11;9(7):e00270-24. doi: 10.1128/msphere.00270-24 (PMC11288014; doi:10.1128/msphere.00270-24)
Supplement: Table S1 — C. albicans strains used in this study. [file msphere.00270-24-s0002.xlsx]

## Sheet: Table S1
Table S1. C. albicans strains used in this study
Strain a	Parent	Relevant genotype b	Reference
SC5314		Wild-type reference strain	[1]
Gu4		Fluconazole-sensitive isolate from patient Gu, wild-type TAC1 alleles	[2]
Gu5		Fluconazole-resistant isolate from patient Gu, TAC1G980E/TAC1G980E	[2, 3]
DSY294		Fluconazole-sensitive isolate, wild-type TAC1 alleles	[4]
DSY296		Fluconazole-resistant isolate, TAC1G977D/TAC1G977D	[4, 5]
znc1Δ, tac1Δ and cdr1Δ mutants
SCZNC1M4A and -B	SC5314	znc1Δ::FRT/znc1Δ::FRT	[6]
SCZNC1ME1A	SCZNC1M4A	znc1Δ::FRT/znc1Δ::FRT adh1-1::PADH1-ZNC1-caSAT1/ADH1-2	This study
SCZNC1ME1B	SCZNC1M4B	znc1Δ::FRT/znc1Δ::FRT ADH1-1/adh1-2::PADH1-ZNC1-caSAT1	This study
SCTAC1M4A and -B	SC5314	tac1Δ::FRT/tac1Δ::FRT	[7]
SCCDR1M4A and -B	SC5314	cdr1Δ::FRT/cdr1Δ::FRT	[6]
Gu4ZNC1M1A	Gu4	ZNC1-1/znc1-2Δ::SAT1-FLIP	This study
Gu4ZNC1M1B	Gu4	znc1-1Δ::SAT1-FLIP/ZNC1-2	This study
Gu4ZNC1M2A	Gu4ZNC1M1A	ZNC1-1/znc1-2Δ::FRT	This study
Gu4ZNC1M2B	Gu4ZNC1M1B	znc1-1Δ::FRT/ZNC1-2	This study
Gu4ZNC1M3A	Gu4ZNC1M2A	znc1-1Δ::SAT1-FLIP/znc1-2Δ::FRT	This study
Gu4ZNC1M3B	Gu4ZNC1M2B	znc1-1Δ::FRT/znc1-2Δ::SAT1-FLIP	This study
Gu4ZNC1M4A	Gu4ZNC1M3A	znc1-1Δ::FRT/znc1-2Δ::FRT	This study
Gu4ZNC1M4B	Gu4ZNC1M3B	znc1-1Δ::FRT/znc1-2Δ::FRT	This study
DSY294ZNC1M1A and -B	DSY294	ZNC1/znc1Δ::SAT1-FLIP	This study
DSY294ZNC1M2A	DSY294ZNC1M1A	ZNC1/znc1Δ::FRT	This study
DSY294ZNC1M2B	DSY294ZNC1M1B	ZNC1/znc1Δ::FRT	This study
DSY294ZNC1M3A	DSY294ZNC1M2A	znc1Δ::SAT1-FLIP/znc1Δ::FRT	This study
DSY294ZNC1M3B	DSY294ZNC1M2B	znc1Δ::SAT1-FLIP/znc1Δ::FRT	This study
DSY294ZNC1M4A	DSY294ZNC1M3A	znc1Δ::FRT/znc1Δ::FRT	This study
DSY294ZNC1M4B	DSY294ZNC1M3B	znc1Δ::FRT/znc1Δ::FRT	This study
Strains containing hyperactive ZNC1 and TAC1 alleles in a wild-type background
SCZNC1GAD1A and -B	SC5314	ADH1/adh1::PADH1-ZNC1*-caSAT1	[6]
SCTAC1GAD1A and -B	SC5314	ADH1/adh1::PADH1-TAC1*-caSAT1	[6]
SCTAC1R34A and -B	SC5314	TAC1G980E::FRT/TAC1G980E::FRT	[7]
rta3Δ mutants
SCRTA3M1A	SC5314	RTA3-1/rta3-2Δ::SAT1-FLIP	This study
SCRTA3M1B	SC5314	rta3-1Δ::SAT1-FLIP/RTA3-2	This study
SCRTA3M2A	SCRTA3M1A	RTA3-1/rta3-2Δ::FRT	This study
SCRTA3M2B	SCRTA3M1B	rta3-1Δ::FRT/RTA3-2	This study
SCRTA3M3A	SCRTA3M2A	rta3-1Δ::SAT1-FLIP/rta3-2Δ::FRT	This study
SCRTA3M3B	SCRTA3M2B	rta3-1Δ::FRT/rta3-2Δ::SAT1-FLIP	This study
SCRTA3M4A	SCRTA3M3A	rta3-1Δ::FRT/rta3-2Δ::FRT	This study
SCRTA3M4B	SCRTA3M3B	rta3-1Δ::FRT/rta3-2Δ::FRT	This study
cdr1Δ rta3Δ double mutants
SCΔcdr1RTA3M1A	SCCDR1M4A	cdr1Δ::FRT/cdr1Δ::FRT RTA3-1/rta3-2Δ::SAT1-FLIP	This study
SCΔcdr1RTA3M1B	SCCDR1M4B	cdr1Δ::FRT/cdr1Δ::FRT RTA3-1/rta3-2Δ::SAT1-FLIP	This study
SCΔcdr1RTA3M2A	SCΔcdr1RTA3M1A	cdr1Δ::FRT/cdr1Δ::FRT RTA3-1/rta3-2Δ::FRT	This study
SCΔcdr1RTA3M2B	SCΔcdr1RTA3M1B	cdr1Δ::FRT/cdr1Δ::FRT RTA3-1/rta3-2Δ::FRT	This study
SCΔcdr1RTA3M3A	SCΔcdr1RTA3M2A	cdr1Δ::FRT/cdr1Δ::FRT rta3-1Δ::SAT1-FLIP/rta3-2Δ::FRT	This study
SCΔcdr1RTA3M3B	SCΔcdr1RTA3M2B	cdr1Δ::FRT/cdr1Δ::FRT rta3-1Δ::SAT1-FLIP/rta3-2Δ::FRT	This study
SCΔcdr1RTA3M4A	SCΔcdr1RTA3M3A	cdr1Δ::FRT/cdr1Δ::FRT rta3-1Δ::FRT/rta3-2Δ::FRT	This study
SCΔcdr1RTA3M4B	SCΔcdr1RTA3M3B	cdr1Δ::FRT/cdr1Δ::FRT rta3-1Δ::FRT/rta3-2Δ::FRT	This study
znc1Δ tac1Δ double mutants
SCΔtac1ZNC1M1A	SCTAC1M4A	tac1Δ::FRT/tac1Δ::FRT ZNC1-1/znc1-2Δ::SAT1-FLIP	This study
SCΔtac1ZNC1M1B	SCTAC1M4A	tac1Δ::FRT/tac1Δ::FRT znc1-1Δ::SAT1-FLIP/ZNC1-2	This study
SCΔtac1ZNC1M2A	SCΔtac1ZNC1M1A	tac1Δ::FRT/tac1Δ::FRT ZNC1-1/znc1-2Δ::FRT	This study
SCΔtac1ZNC1M2B	SCΔtac1ZNC1M1B	tac1Δ::FRT/tac1Δ::FRT znc1-1Δ::FRT/ZNC1-2	This study
SCΔtac1ZNC1M3A	SCΔtac1ZNC1M2A	tac1Δ::FRT/tac1Δ::FRT znc1-1Δ::SAT1-FLIP/znc1-2Δ::FRT	This study
SCΔtac1ZNC1M3B	SCΔtac1ZNC1M2B	tac1Δ::FRT/tac1Δ::FRT znc1-1Δ::FRT/znc1-2Δ::SAT1-FLIP	This study
SCΔtac1ZNC1M4A	SCΔtac1ZNC1M3A	tac1Δ::FRT/tac1Δ::FRT znc1-1Δ::FRT/znc1-2Δ::FRT	This study
SCΔtac1ZNC1M4B	SCΔtac1ZNC1M3B	tac1Δ::FRT/tac1Δ::FRT znc1-1Δ::FRT/znc1-2Δ::FRT	This study
Strains containing hyperactive ZNC1 and TAC1 alleles in rta3Δ, cdr1Δ, and cdr1Δ rta3Δ backgrounds
SCΔrta3ZNC1GAD1A	SCRTA3M4A	rta3Δ::FRT/rta3Δ::FRT ADH1-1/adh1-2::PADH1-ZNC1*-caSAT1	This study
SCΔrta3ZNC1GAD1B	SCRTA3M4B	rta3Δ::FRT/rta3Δ::FRT adh1-1::PADH1-ZNC1*-caSAT1/ADH1-2	This study
SCΔrta3TAC1GAD1A	SCRTA3M4A	rta3Δ::FRT/rta3Δ::FRT ADH1-1/adh1-2::PADH1-TAC1*-caSAT1	This study
SCΔrta3TAC1GAD1B	SCRTA3M4B	rta3Δ::FRT/rta3Δ::FRT adh1-1::PADH1-TAC1*-caSAT1/ADH1-2	This study
SCΔcdr1ZNC1GAD1A	SCCDR1M4A	cdr1Δ::FRT/cdr1Δ::FRT ADH1/adh1::PADH1-ZNC1*-caSAT1	[6]
SCΔcdr1ZNC1GAD1B	SCCDR1M4B	cdr1Δ::FRT/cdr1Δ::FRT ADH1/adh1::PADH1-ZNC1*-caSAT1	[6]
SCΔcdr1TAC1GAD1A	SCCDR1M4A	cdr1Δ::FRT/cdr1Δ::FRT ADH1/adh1::PADH1-TAC1*-caSAT1	[6]
SCΔcdr1TAC1GAD1B	SCCDR1M4B	cdr1Δ::FRT/cdr1Δ::FRT ADH1/adh1::PADH1-TAC1*-caSAT1	[6]
SCΔcdr1Δrta3ZNC1GAD1A	SCΔcdr1RTA3M4A	cdr1Δ::FRT/cdr1Δ::FRT rta3Δ::FRT/rta3Δ::FRT adh1-1::PADH1-ZNC1*-caSAT1/ADH1-2	This study
SCΔcdr1Δrta3ZNC1GAD1B	SCΔcdr1RTA3M4B	cdr1Δ::FRT/cdr1Δ::FRT rta3Δ::FRT/rta3Δ::FRT ADH1-1/adh1-2::PADH1-ZNC1*-caSAT1	This study
SCΔcdr1Δrta3TAC1GAD1A	SCΔcdr1RTA3M4A	cdr1Δ::FRT/cdr1Δ::FRT rta3Δ::FRT/rta3Δ::FRT adh1-1::PADH1-TAC1*-caSAT1/ADH1-2	This study
SCΔcdr1Δrta3TAC1GAD1B	SCΔcdr1RTA3M4B	cdr1Δ::FRT/cdr1Δ::FRT rta3Δ::FRT/rta3Δ::FRT ADH1-1/adh1-2::PADH1-TAC1*-caSAT1	This study
Strains expressing RTA3 from the ADH1 promoter in wild-type and znc1Δ backgrounds
SCRTA3E1A	SC5314	ADH1-1/adh1-2::PADH1-RTA3-caSAT1	This study
SCRTA3E1B	SC5314	adh1-1::PADH1-RTA3-caSAT1/ADH1-2	This study
SCΔznc1RTA3E1A	SCZNC1M4A	znc1Δ::FRT/znc1Δ::FRT ADH1-1/adh1-2::PADH1-RTA3-caSAT1	This study
SCΔznc1RTA3E1B	SCZNC1M4B	znc1Δ::FRT/znc1Δ::FRT adh1-1::PADH1-RTA3-caSAT1/ADH1-2	This study
a Strains that were used for phenotypic analyses are highlighted in blue; the other strains are intermediates in their construction.
b SAT1-FLIP denotes the SAT1 flipper cassette; FRT is the FLP recombination target sequence, one copy of which remains in the genome after recycling of the SAT1 flipper cassette; caSAT1 is the Candida-adapted SAT1 gene; ZNC1* and TAC1* denote the hyperactive ZNC1 and TAC1 alleles. The ZNC1, RTA3, and ADH1 alleles in strain SC5314 were distinguished by SacI, BanI, and XhoI restriction site polymor…
References
[1] Gillum AM, Tsay EYH, Kirsch DR. 1984. Isolation of the Candida albicans gene for orotidine-5'-phosphate decarboxylase by complementation of S. cerevisiae ura3 and Escherichia coli pyrF mutations. Mol Gen Genet 198:179-182.
[2] Franz R, Ruhnke M, and Morschhäuser J. 1999. Molecular aspects of fluconazole resistance development in Candida albicans. Mycoses 42:453-458.
[3] Popp C, Hampe IAI, Hertlein T, Ohlsen K, Rogers PD, and Morschhäuser J. 2017. Competitive fitness of fluconazole-resistant clinical Candida albicans strains. Antimicrob Agents Chemother 61.
[4] Sanglard D, Kuchler K, Ischer F, Pagani JL, Monod M, and Bille J. 1995. Mechanisms of resistance to azole antifungal agents in Candida albicans isolates from AIDS patients involve specific multidrug transporters. Antimicrob Agents Chemother 39:2378-2386.
[5] Coste A, Turner V, Ischer F, Morschhäuser J, Forche A, Selmecki A, Berman J, Bille J, and Sanglard D. 2006. A mutation in Tac1p, a transcription factor regulating CDR1 and CDR2, is coupled with loss of heterozygosity at chromosome 5 to mediate antifungal resistance in Candida albicans. Genetics 172:2139-2156.
[6] Schillig R, Morschhäuser J. 2013. Analysis of a fungus-specific transcription factor family, the Candida albicans zinc cluster proteins, by artificial activation. Mol Microbiol 89:1003-17.
[7] Sasse C, Schillig R, Dierolf F, Weyler M, Schneider S, Mogavero S, Rogers PD, Morschhäuser J. 2011. The transcription factor Ndt80 does not contribute to Mrr1-, Tac1-, and Upc2-mediated fluconazole resistance in Candida albicans. PLoS One 6:e25623.
