# Supplementary material for: The zinc cluster transcription factor Znc1 regulates Rta3-dependent miltefosine resistance in Candida albicans
Source: mSphere. 2024 Jun 11;9(7):e00270-24. doi: 10.1128/msphere.00270-24 (PMC11288014; doi:10.1128/msphere.00270-24)
Supplement: Table S2 — Miltefosine MICs. [file msphere.00270-24-s0003.xlsx]

## Sheet: Table S2
Table S2. Miltefosine MICs (µg/ml)
Strain	24h	48h
SC5314	2	2
SCRTA3M4A	1-2	2
SCRTA3M4B	1-2	2
SCZNC1M4A	2	2
SCZNC1M4B	2	2
SCTAC1M4A	2	2
SCTAC1M4B	2	2
SCΔtac1ZNC1M4A	2	2
SCΔtac1ZNC1M4B	2	2
SCTAC1GAD1A	2	2
SCTAC1GAD1B	2	2
SCΔrta3TAC1GAD1A	0.5	1
SCΔrta3TAC1GAD1B	0.5	1
SCZNC1GAD1A	2	4
SCZNC1GAD1B	2	4
SCΔrta3ZNC1GAD1A	1	2
SCΔrta3ZNC1GAD1B	1	2
SCΔtac1ZNC1GAD1A	2	4
SCΔtac1ZNC1GAD1B	2	4
Gu4	2	2
Gu4ZNC1M4A	2	2
Gu4ZNC1M4B	2	2
Gu5	2	4
DSY294	2	2
DSY294ZNC1M4A	2	2
DSY294ZNC1M4B	2	2
DSY296	1	2
