# Supplementary material for: The zinc cluster transcription factor Znc1 regulates Rta3-dependent miltefosine resistance in Candida albicans
Source: mSphere. 2024 Jun 11;9(7):e00270-24. doi: 10.1128/msphere.00270-24 (PMC11288014; doi:10.1128/msphere.00270-24)
Supplement: Table S3 — Oligonucleotide primers used in this study. [file msphere.00270-24-s0004.xlsx]

## Sheet: Table S3
Table S3. Oligonucleotide primers used in this study
Primer	Sequence (5'-3') a
RTA3.01	ATATCTCGAGAATGAATACTATGGATCTTGCGG
RTA3.02	ATATAGATCTCATTCCTTATTCTCTTGAATAGG
RTA3.03	ATATCCGCGGAATGTTAACTAAGGGGTGG
RTA3.04	ATATGAGCTCGGTACCATAACGAAGATCTCTAC
RTA3.05	ATATGGGCCCTGCACTAATTATAACCAAACGG
RTA3.06	ATATCTCGAGATCCATAGTATTCATGAGCC
RTA3.07	ATATGGCGCCTTCCTTATTCTCTTGAATAGGATC
RTA3.08	ATATCTCGAGAATGTTAACTAAGGGGTGGTATG
RTA3.09	ATATGGGCCCAAGGCCATATACCATAACG
RTA3_NBF	TCTAAGGGATCGACCATTGC
RTA3_NBR	CTCGACCCAAATATCCGAGA
ZNC1_NBF	TTGGATCTCATGCCCTTTTC
ZNC1_NBR	CTGCATCATTTCGTTGTGCT
ACT1NB_F	ACCACCGGTATTGTTTTGGA
ACT1NB_R	AGCAATACCTGGGAACATGG
a Introduced restriction sites are underlined.
